# Supplementary material for: Genomic and Phenotypic Characterization of CHO 4BGD Cells with Quad Knockout and Overexpression of Two Housekeeping Genes That Allow for Metabolic Selection and Extended Fed-Batch Culturing
Source: Cells. 2025 May 11;14(10):692. doi: 10.3390/cells14100692 (PMC12110749; doi:10.3390/cells14100692)
Supplement: Supplementary file 1 [file cells-14-00692-s001.zip]

Archive with 6 entries (6 files):
- p1.2-Hygro-Beclin1-plasmid.gb
- p1.2-Zeo-Bcl2-plasmid.gb
- pKS-gRNA-BB.gb
- px458N.gb
- take_zero.php
- Supporting_Figure_S1.pdf
