# Supplementary material for: Genomic and Phenotypic Characterization of CHO 4BGD Cells with Quad Knockout and Overexpression of Two Housekeeping Genes That Allow for Metabolic Selection and Extended Fed-Batch Culturing
Source: Cells. 2025 May 11;14(10):692. doi: 10.3390/cells14100692 (PMC12110749; doi:10.3390/cells14100692)
Supplement: Supplementary file 1 [file cells-14-00692-s001.zip › p1.2-Hygro-Beclin1-plasmid.gb]

LOCUS       p1.2-Hygro-Beclin1       13765 bp    DNA     circular     15-JUN-2022
SOURCE      
  ORGANISM  
COMMENT     This file is created by Vector NTI
            http://www.invitrogen.com/
COMMENT     VNTDATE|-13227709|
COMMENT     VNTDBDATE|-14438583|
COMMENT     LSOWNER|
COMMENT     VNTNAME|p1.2-Hygro-Beclin1|
COMMENT     VNTAUTHORNAME|Nadezhda Orlova|
FEATURES             Location/Qualifiers
     misc_feature    5915..5934
                     /vntifkey="21"
                     /label=EBV_rev_primer
     terminator      5827..5946
                     /vntifkey="43"
                     /label=SV40_PA_terminator
     gene            4684..5691
                     /gene="hygroB"
                     /vntifkey="60"
     CDS             4669..5694
                     /gene="hygroB"
                     /vntifkey="4"
                     /label=hygroB
                     /note="Orf frame 2"
     CDS             complement(4606..5427)
                     /vntifkey="4"
                     /label=Orf\frame\2
     misc_feature    4533..4552
                     /vntifkey="21"
                     /label=SV40pro_F_primer
     rep_origin      4471..4548
                     /vntifkey="33"
                     /label=SV40_origin
     promoter        4304..4572
                     /vntifkey="30"
                     /label=SV40_promoter
     misc_feature    complement(4292..4507)
                     /vntifkey="21"
                     /label=SV40_enhancer
     misc_feature    complement(4286..4306)
                     /vntifkey="21"
                     /label=pBABE_3_primer
     misc_feature    1..4257
                     /vntifkey="21"
                     /label=3CHEF
     misc_feature    8331..12401
                     /vntifkey="21"
                     /label=CHO\EEF1A\UFR
     misc_feature    complement(7918..8319)
                     /vntifkey="21"
                     /label=EBVTR
     promoter        complement(7778..7882)
                     /vntifkey="30"
                     /label=bla\promoter
     exon            complement(6923..7783)
                     /vntifkey="61"
                     /label=Ampicillin\(bla)\resistance\gene
     rep_origin      complement(6108..6781)
                     /vntifkey="33"
                     /label=pUC\origin
     exon            12404..13765
                     /vntifkey="61"
                     /label=insert
     exon            12418..13761
                     /vntifkey="61"
                     /label=Beclin1
     primer_bind     complement(13743..6)
                     /vntifkey="28"
                     /label=AD-Bec-NheR
     misc_feature    12126..12143
                     /vntifkey="21"
                     /label=SQ-5CH6-F
BASE COUNT     3508 a      3218 c      3563 g      3476 t 
ORIGIN
        1 ctagcatatt acccctaaca cctgccaccc cagtcttaat cagtggtgga agaacggtct 
       61 cagaactgtt tgtctcaatt ggccatttaa gtttaatagt gaaagactgg ttaatgataa 
      121 caatgcatcg gaaaaccttc aggaggaaag gagaatgttt tgtggaacat ttttgtgtgt 
      181 gtggcagttt taagttatta gttttcaaaa tcagtacttt ttaatggaaa caacttgacc 
      241 aaaaatctgt cacagaattt tgagacccat taaaatacaa gtttaatgag aagtctgtct 
      301 ctgttaatgc tgaagtcatt actaagtgct tagcttagca aggtatgtgg atgcccattt 
      361 gtgttccaag ggattggact gttcatcagg acccagagct gagtttcaag ggctcaagag 
      421 atggcttatt acctgtgggt gtcttgaagg ttctggttgg gacaaattag gaatgttttt 
      481 ggcagacatg gtgactacct tcatctgggt gagttcagtt gatttgtctt gagcctttgg 
      541 ggtttacaca agtaaatgac atcatacagt tagtgtattg ttagtgaata ttaatatatg 
      601 aggcaggctt tgctctagca attttagaac tagttttcag gaaagggttc atcttgtgca 
      661 ttggatgttt gattctatca cttagagttt aaactgaaag tgctcaagag gttttattta 
      721 ggctgggata taaataagcc tttctgtagc ttgtaatggt atcaggaatt taaaaggcca 
      781 tctggggcac aaagattaag cagaaaaggt agaaggtgag attgggggac tttgagtact 
      841 tcacacactt taatgtgtga gtgctttagt gcatatagta caactgccag ataagggcat 
      901 ccacatctga ttgtttggaa ggcaccttgt ggtttctggg aattcagaat tgggagaaaa 
      961 atgctcccaa ccgctgaagc ccttggtaat ctgcagggtg tttatttagc aggagataag 
     1021 gacaaaaagt tatagtgtgg agttggttga gttggtagat gtcattacaa caggtggtct 
     1081 taaattgggt taggagtcac tttgaaatac ctgggccata agcaaagtgg cattttcacc 
     1141 tttcaggaga aactggtaca cttatccatt ctatagtgca tgcttgttca attgggctga 
     1201 tgactaaacc ggtgactaaa ggtttgtcag tataaatgga tgggttgtag gcagacggtg 
     1261 aggaattact atacctgcaa ggagtcattg cctgatctgc ctggaaaggg gcaggattga 
     1321 gtctcagaag gtgtacacca taggatatgg aaaaatttgt cacgcctagc attcaactta 
     1381 gtggtgtagc gccacctact ggcactttaa aagcttagca tagaggagca tgtgtgttag 
     1441 gagctcggat gggatccagg gcctcaaggt ttgcatgtaa ataaaagccc tttaccaaat 
     1501 taactacata ccagcataca tcagtccttt agtgttgaaa aacagaagtg aaagctaata 
     1561 tatatagtgc ttgctttatt taagtctagc tgattacgtg tttggttgcc agtgtgacta 
     1621 gtctggagtt gaatttgtcc tcagacacgt aaaatggaat ttgggattca caacactcta 
     1681 gtatgaggga cctaatggcc tgtaccaggc acaaacgtgt ctataaacta cacaaaacga 
     1741 aggaatttac aggaattagg aaggtattct taacattaaa acattatggg cattttaaaa 
     1801 aaagctttga caggatttct ttgtcatggc tgtcctggag ctagttgtgt agaccaggct 
     1861 gggctgaaat cttgtctgcc tgcctggctt ggacactttt ttattatgta tacaacattc 
     1921 tgcttccatg tatatctgca cattagaaga cggcaccaga tctcctaatg gatggttgtg 
     1981 agccaccatg tggttgctgg gaattgaact caggacctct ggaagagcag tgctcttaac 
     2041 ctctgagcca tctccagccc cagcttgggc acatttttaa tggctgggaa atcaaacccc 
     2101 ctaggccttc tgtcagtaat gaagggcttt tggctaccga gagtaggatt taaggttatt 
     2161 cggagctgca ggtctgcctc agtgcaggtt tgggagtcca gcatcttaga aaatgcagtg 
     2221 aagccaagct gagctatatt ttgtttaaaa aaaaaataag tgggtaaagt gctgctgagc 
     2281 ctgatgacca agctgggaca caagtagaag aacataggcc aatgctctat attaaaagca 
     2341 tgggtcattt ttaatgctct tgagaaggct atgcctacac tactctcagc caccgcagcg 
     2401 tgtttaaatt aaactagttt ggaaattttc tttgggggta agctatttaa cctagtgcct 
     2461 tggcaggtat actactgaac tctcctcctc attccttttt gttttttaag aatttcagtc 
     2521 aggctcaggc agcccttaaa cttgtgatta agcctgagaa cagttacgat tatgagccta 
     2581 ttagtatacc gatcaatatg tgaatttttt tgggatgggg gtcaggcctc cctgcctccc 
     2641 aaatactggg actaaaggct gcaccaccac aacctggctc ttgaaatact tttctacatt 
     2701 ttttgggggg catgggtggg agagcagggt ttctctgtat tagccctggc tctcctggaa 
     2761 ctctgtagac caggctattc ttgagctcag attagcctgt ctctgcctcc taaattctgg 
     2821 gattaaaggt gtgtgctact gctgcctggc tacaaagaca tttttttttt tcttaaattt 
     2881 aaaaacaaaa gtggttcttt tagaagggtg gttggtgttg gcacatactc caagcactca 
     2941 ggttttgagt ttgtcccagg aatgaagact gcattactgc cgcccctccc tggtaagggc 
     3001 tacacagaga aatcctattt ggagcctgtc ctggtaactc gctctgtaga ccaggctggc 
     3061 ctcgaactca agagaaccac ctgcctctga atgctggtat taagggcagg caccaccaac 
     3121 acccagccta aaaaatgtct tttttttaaa gatttttttt ttttttttta cagaataaac 
     3181 attctgttta caatattctg cttctatgta tatctgcaca ctagaagagg gcacccgatc 
     3241 tcataatgga tggttgtgag ccaccaagtg gttgctggga attgaactca gaacctctgg 
     3301 aagagcagtc agtgctctta acctctgagc catctctcca gcccctaaaa atggctcttg 
     3361 agatagggtc tcaagtagtt tgagactgag ttggctatat aaacaaggct ggcacatagc 
     3421 accatgtaca gctgggttta gtttacatgg ggtgtttttg tctctggagg caggaggatc 
     3481 atttgagcat agggagttaa tagtgaggtc atgttttatc tactcttctg aattgagaac 
     3541 taagctgatg caaagcaagt ttgactgaag aagtccagtt tatgagaaca agggtggaaa 
     3601 ctaatgtgtc aaagatggcc ttgcatgtgt tttagatgat gacccagtca cttgggaatt 
     3661 actggatgtg taagacctat atcttgacag gagtgaacag tgtcttatag gtcctatatg 
     3721 aaagaaatga gacataccca ttttgtttcc cctaagaatt cacttttcct aacctggttc 
     3781 atgctattta ggttatttta cttgcaaatc ctagggtgct cccttaccca gtattgctta 
     3841 tgtggcacca aagtcactca ctcccatgat ttgcaagtct ctgggaactt ccatgacaac 
     3901 ctagaatagc aactcaaata cattttctca gtaccaattt tgaagaaaaa atattttgca 
     3961 aaatagctgt atggatgggt actaaatagt gaggttatct ccagaaggcc tatgaagaat 
     4021 taaggttgag ttcagttgag ttcagcagca agtttaaggt tcatccattt ttgtacagtg 
     4081 ttttcctatt acggtaagtg ttttgcctgc aggaatatct gtaccacatg cttgcctggt 
     4141 acctatatcg gccagaagag ggctttggat cctctggact tgaattacag atgggtatta 
     4201 gccaccattt aggtgctggg aattgaaacc aagtcctctg gaagaacagc aagtgactcg 
     4261 acgtccggag ctcaggcgcg cctgtggaat gtgtgtcagt tagggtgtgg aaagtcccca 
     4321 ggctccccag caggcagaag tatgcaaagc atgcatctca attagtcagc aaccaggtgt 
     4381 ggaaagtccc caggctcccc agcaggcaga agtatgcaaa gcatgcatct caattagtca 
     4441 gcaaccatag tcccgcccct aactccgccc atcccgcccc taactccgcc cagttccgcc 
     4501 cattctccgc cccatggctg actaattttt tttatttatg cagaggccga ggccgcctct 
     4561 gcctctgagc tattccagaa gtagtgagga ggcttttttg gaggcctagg cttttgcaaa 
     4621 aagctcccgg gagcttgtat atccattttc ggatctgatc agcacgtgat gaaaaagcct 
     4681 gaactcaccg cgacgtctgt cgagaagttt ctgatcgaaa agttcgacag cgtctccgac 
     4741 ctgatgcagc tctcggaggg cgaagaatct cgtgctttca gcttcgatgt aggagggcgt 
     4801 ggatatgtcc tgcgggtaaa tagctgcgcc gatggtttct acaaagatcg ttatgtttat 
     4861 cggcactttg catcggccgc gctcccgatt ccggaagtgc ttgacattgg ggaattcagc 
     4921 gagagcctga cctattgcat ctcccgccgt gcacagggtg tcacgttgca agacctgcct 
     4981 gaaaccgaac tgcccgctgt tctgcagccg gtcgcggagg ccatggatgc gatcgctgcg 
     5041 gccgatctta gccagacgag cgggttcggc ccattcggac cgcaaggaat cggtcaatac 
     5101 actacatggc gtgatttcat atgcgcgatt gctgatcccc atgtgtatca ctggcaaact 
     5161 gtgatggacg acaccgtcag tgcgtccgtc gcgcaggctc tcgatgagct gatgctttgg 
     5221 gccgaggact gccccgaagt ccggcacctc gtgcacgcgg atttcggctc caacaatgtc 
     5281 ctgacggaca atggccgcat aacagcggtc attgactgga gcgaggcgat gttcggggat 
     5341 tcccaatacg aggtcgccaa catcttcttc tggaggccgt ggttggcttg tatggagcag 
     5401 cagacgcgct acttcgagcg gaggcatccg gagcttgcag gatcgccgcg gctccgggcg 
     5461 tatatgctcc gcattggtct tgaccaactc tatcagagct tggttgacgg caatttcgat 
     5521 gatgcagctt gggcgcaggg tcgatgcgac gcaatcgtcc gatccggagc cgggactgtc 
     5581 gggcgtacac aaatcgcccg cagaagcgcg gccgtctgga ccgatggctg tgtagaagta 
     5641 ctcgccgata gtggaaaccg acgccccagc actcgtccga gggcaaagga atagcacgtg 
     5701 ctacgagatt tcgattccac cgccgccttc tatgaaaggt tgggcttcgg aatcgttttc 
     5761 cgggacgccg gctggatgat cctccagcgc ggggatctca tgctggagtt cttcgcccac 
     5821 cccaacttgt ttattgcagc ttataatggt tacaaataaa gcaatagcat cacaaatttc 
     5881 acaaataaag catttttttc actgcattct agttgtggtt tgtccaaact catcaatgta 
     5941 tcttatcatg tctgtatacc gtcgacctct aggcgcgcca tggctcttcc gcttcctcgc 
     6001 tcactgactc gctgcgctcg gtcgttcggc tgcggcgagc ggtatcagct cactcaaagg 
     6061 cggtaatacg gttatccaca gaatcagggg ataacgcagg aaagaacatg tgagcaaaag 
     6121 gccagcaaaa ggccaggaac cgtaaaaagg ccgcgttgct ggcgtttttc cataggctcc 
     6181 gcccccctga cgagcatcac aaaaatcgac gctcaagtca gaggtggcga aacccgacag 
     6241 gactataaag ataccaggcg tttccccctg gaagctccct cgtgcgctct cctgttccga 
     6301 ccctgccgct taccggatac ctgtccgcct ttctcccttc gggaagcgtg gcgctttctc 
     6361 atagctcacg ctgtaggtat ctcagttcgg tgtaggtcgt tcgctccaag ctgggctgtg 
     6421 tgcacgaacc ccccgttcag cccgaccgct gcgccttatc cggtaactat cgtcttgagt 
     6481 ccaacccggt aagacacgac ttatcgccac tggcagcagc cactggtaac aggattagca 
     6541 gagcgaggta tgtaggcggt gctacagagt tcttgaagtg gtggcctaac tacggctaca 
     6601 ctagaagaac agtatttggt atctgcgctc tgctgaagcc agttaccttc ggaaaaagag 
     6661 ttggtagctc ttgatccggc aaacaaacca ccgctggtag cggttttttt gtttgcaagc 
     6721 agcagattac gcgcagaaaa aaaggatctc aagaagatcc tttgatcttt tctacggggt 
     6781 ctgacgctca gtggaacgaa aactcacgtt aagggatttt ggtcatgaga ttatcaaaaa 
     6841 ggatcttcac ctagatcctt ttaaattaaa aatgaagttt taaatcaatc taaagtatat 
     6901 atgagtaaac ttggtctgac agttaccaat gcttaatcag tgaggcacct atctcagcga 
     6961 tctgtctatt tcgttcatcc atagttgcct gactccccgt cgtgtagata actacgatac 
     7021 gggagggctt accatctggc cccagtgctg caatgatacc gcgagaccca cgctcaccgg 
     7081 ctccagattt atcagcaata aaccagccag ccggaagggc cgagcgcaga agtggtcctg 
     7141 caactttatc cgcctccatc cagtctatta attgttgccg ggaagctaga gtaagtagtt 
     7201 cgccagttaa tagtttgcgc aacgttgttg ccattgctac aggcatcgtg gtgtcacgct 
     7261 cgtcgtttgg tatggcttca ttcagctccg gttcccaacg atcaaggcga gttacatgat 
     7321 cccccatgtt gtgcaaaaaa gcggttagct ccttcggtcc tccgatcgtt gtcagaagta 
     7381 agttggccgc agtgttatca ctcatggtta tggcagcact gcataattct cttactgtca 
     7441 tgccatccgt aagatgcttt tctgtgactg gtgagtactc aaccaagtca ttctgagaat 
     7501 agtgtatgcg gcgaccgagt tgctcttgcc cggcgtcaat acgggataat accgcgccac 
     7561 atagcagaac tttaaaagtg ctcatcattg gaaaacgttc ttcggggcga aaactctcaa 
     7621 ggatcttacc gctgttgaga tccagttcga tgtaacccac tcgtgcaccc aactgatctt 
     7681 cagcatcttt tactttcacc agcgtttctg ggtgagcaaa aacaggaagg caaaatgccg 
     7741 caaaaaaggg aataagggcg acacggaaat gttgaatact catactcttc ctttttcaat 
     7801 attattgaag catttatcag ggttattgtc tcatgagcgg atacatattt gaatgtattt 
     7861 agaaaaataa acaaataggg gttccgcgca catttccccg aaaagtgcca cctgcatctc 
     7921 atcacggtca cgcatggctg cgcccgcgca gcgccccccg accccccccc gatccccgga 
     7981 acgccagccg ccatccaccg cccgcagccc ccggagcccg cggaccccga ccccccgccg 
     8041 ctcgcccgcc gttgcgccgc tctctgcggg ggggctaggg ggccgcgggg ggaaggccac 
     8101 gccccctcca ctttttccag gaatgcgcgg catgacccgc cccccccatg acccgccaac 
     8161 acccccccga tgccccccgg gggtctttcc tggggggcct ttgtcagggt tgcctgtgtc 
     8221 acccacgggc cccttggcca cgcttgcctg ggtcaccccg gagccccggg tcacgtttgc 
     8281 cggggtcagc cctggggcgc ttcttcacgc tccattgcca tgcagaattc cacgttgtgc 
     8341 atagaaacag atgcaggcaa aacatccaca catataaaac aaaaaattaa aaccaataaa 
     8401 actcctaaac ttttggtctt tcttgaatct tcaatccctc aggttatgaa ataatcattt 
     8461 atgcagtcaa aaatttgcca ttcttgttgc caggtgtggt gatgattcgg ggaagcagaa 
     8521 gcaggcagat ctctgtgaat gaggccagcc tggtctacaa agtgagtccc aggacagtca 
     8581 ggcctgttac acagagaaac cttgaaaaaa aaaagataat atgtactgtt gtattacccc 
     8641 aatatataag gctaaaccat tagaagcaca acactgttaa gtacggaaaa taatatctag 
     8701 tgtggtacag ttactactac tataatacac taatatagct gtgggaaact agttccaaag 
     8761 atgaattact aaccagtgtt tccaaggaaa taaatgaaag cagagagatt agttctattg 
     8821 ctagtgtttc attttcgtat atttcttaca atttctcttg ttacaaatag gcactagggt 
     8881 atcaagataa ttttaacgac tggctgagaa ccctagaaaa tctctgtgaa aaagggattt 
     8941 gtgaaatgag agagggtaat gtggccatta tagaaaaggc ttttgtgtgc cttgcatgca 
     9001 tagaccctgt gtttgatctc ttaacaccct ccttgaccag aaaaagcttc tgtggataga 
     9061 aaatgattag ttatatatac ttttagggaa acgtagttct ggattctttg gttacaatta 
     9121 acagaattaa gtgcaaacaa agccagaaac ctcctgataa atgagaaaac ctgcttgtag 
     9181 aaggttgtaa ggctctgtaa tataggaatt aggagaaaag aaacctgtgt ggtggggcac 
     9241 gtctgtaatc ccagcattgg gaagtagagg tagaagatta gaaatcaaag gccagcctca 
     9301 gcaacacagt gagtttgagg ccaccctgaa ctacatcagg ttctgtctcc tttctttttt 
     9361 ttttttttct tttctttttt tggtttctct gtgtagtttt ggagcctatc ctggcactag 
     9421 ctctgaagag caggctggcc tcgaactcag agatcagcca gcctctgctg ggattaaagg 
     9481 tatgcaccac caacgcccca ggttttgtct caaacaaaca aaaataacat caggaggtgg 
     9541 tgagagggct cagtggtcac aggcattctc tgcaaagcct gactctgagt tggatccttt 
     9601 agagctacat ggttgaggga agagaactga ctcctggaag gtgtcctctg gtccccacac 
     9661 atagctatac acagcatgtg cattcacaca cactaaataa tgctattttt aaaaaaatta 
     9721 aaaacaacaa cagtttgggt tgtgaaaact agaactagat aataggtaag aatcaagtat 
     9781 catgtaaatt tgctttcaac tcatcccaaa atttgtttta tatttcagtt tttttccttc 
     9841 ctagcttgac tgtggagtct tgtccggaag caaatagttc ctttgcagat cccacatgtg 
     9901 gacaccggac agtaggtcct caaatgctcc ttattaggtt ggttcaataa tatcaattgt 
     9961 ttgttactag gcagtgatgt tgtacatctg gaggagatct cttgagccca taatcaggtt 
    10021 attaggaata aatactctaa ggctaaaaat gtagcttagt gataagagtg cttgcctggt 
    10081 gtgctgagac cctcggttcc atctccacaa ccccatattc cattacaaaa taccttttca 
    10141 ccgtccctag cattaagaaa caaaacaaca aagaagtttt tctttcttct gagatcctgc 
    10201 ccggagaggc atttaaaact ggccagggcc aaaaaaaaaa aaaaaaaaag aaaaaaaaga 
    10261 aaagaaaaca ggctagggcc ggcatggtgg cgcacgcctt taatcccagc acgcaggagg 
    10321 cagaggcagg gcggatctct gtgagtttga ggtcagcctg gtctacctag tgagtttcag 
    10381 ggcacccagg gctaaagaga ctgtctcaaa aacaaaacag ccacacaatc agaaccacag 
    10441 caaaacgcag ttatgatcct tggaactgta ggaatgacaa gcatttaaat aataggacga 
    10501 gccatttttg agaagctctg atttcacaag tgtcagggat gggctctggg cgagtaagat 
    10561 tgctaatgct ggcctctaaa tgagaccacg tggagttgat tagattcttt tcatgttcct 
    10621 cgtgctctat caaataactg tacccaaata cacacacaca cacacacaca caatgcgcgc 
    10681 acacacaaaa tcctttttta gcttaagaag cccagaatca gaagtaaagc taactgtggg 
    10741 acttaagtat tattctgaac ggaactccca gggcgtgaag cgcgcttcag gcttccagag 
    10801 aagcagctgg cgctggatgg aatgaaccaa gaggccagca caggggcaga tccgtcgagc 
    10861 tctcggccac cgagctgagc ccttaggttc tggggctggg aagggtccct aggattgtgc 
    10921 acctctcccg cgggggacaa gcagggggat ggcggggctg acgtcgggag gtggcctcca 
    10981 cgggaaggga cacccggatc tcgacacagc cttggcagtg gagtcaggaa gggtagggac 
    11041 agattctgga cgccctcttg gccagctcct caccgcccca cccccgactg gagccgagag 
    11101 taattcatac aaaaggaggg atcgccttcg cccctgggaa tcccagggac cgtcgctaaa 
    11161 ttctggccgg cctcccagcc cggaaccgct gtgcccgccc agcgcggcgg gaggagcctg 
    11221 cgcctagggc ggatcgcggg tcggcgggag agcacaagcc cacagtcccc ggcggtgggg 
    11281 gaggggcgcg ctgagcgggg gcccgggagc cagcgcgggg caaactggga aagtggtgtc 
    11341 gtgtgctggc tccgccctct tcccgagggt gggggagaac ggtataaaag tgcggtagtc 
    11401 gcgttggacg ttctttttcg caacgggttt gccgtcagaa cgcaggtgag tggcgggtgt 
    11461 ggcctccgcg ggcccgggct ccctcctttg agcggggtcg gaccgccgtg cgggtgtcgt 
    11521 cggccgggct tctctgcgag cgttcccgcc ctggatggcg ggctgtgcgg gagggcgagg 
    11581 gggggaggcc tggcggcggc cccggagcct cgcctcgtgt cgggcgtgag gcctagcgtg 
    11641 gcttccgccc cgccgcgtgc caccgcggcc gcgctttgct gtctgcccgg ctgccctcga 
    11701 ttgcctgccc gcggcccggg ccaacaaagg gagggcgtgg agctggctgg tagggagccc 
    11761 cgtagtccgc atgtcgggca gggagagcgg cagcagtcgg gggggggacc gggcccgccc 
    11821 gtcccgcagc acatgtccga cgccgcctgg acgggtagcg gcctgtgtcc tgataaggcg 
    11881 gccgggcggt gggttttaga tgccgggttc aggtggcccc gggtcccggc ccggtctggc 
    11941 cagtaccccg tagtggctta gctccgagga gggcgaggcc cgcccgcccg gcaccagttg 
    12001 cgtgcgcgga aagatggccg ctcccgggcc ctgtagcaag gagctcaaaa tggaggacgc 
    12061 ggcagcccgg cggagcgggg cgggtgagtc acccacacaa aggaagaggg ccttgcccct 
    12121 cgccggccgc tgcttcctgt gaccccgtgg tgtaccggcc gcacttcagt caccccgggc 
    12181 gctctttcgg agcaccgctg gcctccgctg ggggagggga tctgtctaat ggcgttggag 
    12241 tttgctcaca tttggtgggt ggagactgta gccaggccag cctggccatg aaagtaattc 
    12301 ttggaatttg cccattttga gtttggagcg aagctgattg acaaagctgc ttagccgttc 
    12361 aaaggtattc ttcgaacttt ttttttaagg tgttgtgaaa acctcgaggc cgccaccatg 
    12421 gaggggtcta aggcgtccag cagcaccatg caggtgagct tcgtgtgcca gcgctgcagc 
    12481 cagcctctca agctggacac gagcttcaag atcctggacc gggtcaccat ccaggaactt 
    12541 acagctccat tacttaccac agcccaggcg aaaccaggag agacccagga ggaagaggct 
    12601 cactcgggag aggagccgtt tattgaaact cgccaggatg gtgtctctcg aagattcatc 
    12661 cccccagcca ggatgatgtc tacagagagt gctaatagct tcactctgat cggggaggca 
    12721 tctgatggtg gcaccatgga gaatctcagc cgaagactca aggtcactgg agaccttttt 
    12781 gacatcatgt cgggtcagac tgatgtagat cacccactgt gtgaggaatg cacagatact 
    12841 ctgttagacc agctggacac tcagctcaat gtcactgaaa acgaatgtca gaactacaaa 
    12901 cgctgtttgg aaatcctaga gcaaatgaat gaggatgaca gtgaacagct acagagggag 
    12961 ctgaaagagc tggccttaga ggaggagagg ctgatccagg agctagaaga tgtggaaaaa 
    13021 aaccgcaagg tagtggcaga aaacctggag aaggtccagg ctgaggcgga gagactggat 
    13081 caggaggaag ctcagtacca gcgggaatac agtgaattta aaagacagca gctggagctg 
    13141 gacgatgagc tgaagagcgt agaaaaccag atgcggtatg cccagatgca gctggacaaa 
    13201 ctgaagaaaa ccaacgtctt taatgcaacc ttccacatct ggcacagtgg acaatttggc 
    13261 acaatcaata acttcagatt aggtcgcttg cccagtgttc ctgtggaatg gaacgaaatc 
    13321 aatgctgctt ggggccagac agtattgctg ctccatgccc tagccaataa gatgggtctg 
    13381 aaatttcaga ggtaccgact tgttccctat ggaaatcatt catatctgga gtctctgaca 
    13441 gacaaatcta aggagttgcc attatactgt tctgggggat tgcggttttt ctgggacaac 
    13501 aagttcgacc atgcaatggt agcttttctg gactgtgtgc agcagttcaa agaagaggtg 
    13561 gagaaaggcg agactcgatt ttgtcttcca tacaggatgg atgtggagaa aggcaagatt 
    13621 gaagacactg gaggcagtgg tggctcctat tccatcaaaa cccagtttaa ctctgaggag 
    13681 caatggacga aagcgctcaa gttcatgctg acaaatctta agtggggcct tgcttgggtg 
    13741 tcctcacagt tctataacaa gtgag 
//
