# Supplementary material for: Genomic and Phenotypic Characterization of CHO 4BGD Cells with Quad Knockout and Overexpression of Two Housekeeping Genes That Allow for Metabolic Selection and Extended Fed-Batch Culturing
Source: Cells. 2025 May 11;14(10):692. doi: 10.3390/cells14100692 (PMC12110749; doi:10.3390/cells14100692)
Supplement: Supplementary file 1 [file cells-14-00692-s001.zip › p1.2-Zeo-Bcl2-plasmid.gb]

LOCUS       p1.2-Zeo-Bcl2       12444 bp    DNA     circular     15-JUN-2022
SOURCE      
  ORGANISM  
COMMENT     This file is created by Vector NTI
            http://www.invitrogen.com/
COMMENT     VNTDATE|-13471173|
COMMENT     VNTDBDATE|-14438583|
COMMENT     LSOWNER|
COMMENT     VNTNAME|p1.2-Zeo-Bcl2|
COMMENT     VNTAUTHORNAME|Nadezhda Orlova|
FEATURES             Location/Qualifiers
     CDS             5361..5735
                     /invitrogen="1370000"
                     /vntifkey="4"
                     /label=Zeo(R)
     polyA_signal    5865..5995
                     /invitrogen="1840000"
                     /vntifkey="25"
                     /label=SV40\pA
     promoter        4909..5278
                     /invitrogen="2290000"
                     /vntifkey="29"
                     /label=SV40\early\promoter
     promoter        5293..5360
                     /invitrogen="2340000"
                     /vntifkey="30"
                     /label=EM7\promoter
     misc_feature    628..4884
                     /vntifkey="21"
                     /label=3CHEF
     misc_feature    8372..12442
                     /vntifkey="21"
                     /label=CHO\EEF1A\UFR
     misc_feature    complement(7959..8360)
                     /vntifkey="21"
                     /label=EBVTR
     promoter        complement(7819..7923)
                     /vntifkey="30"
                     /label=bla\promoter
     exon            complement(6964..7824)
                     /vntifkey="61"
                     /label=Ampicillin\(bla)\resistance\gene
     rep_origin      complement(6149..6822)
                     /vntifkey="33"
                     /label=pUC\origin
     primer_bind     4953..5408
                     /vntifkey="28"
                     /label=sq95
     misc_feature    1..627
                     /vntifkey="21"
                     /label=Bcl-2
     primer_bind     12167..12184
                     /vntifkey="28"
                     /label=SQ-5CH6-F
     primer_bind     complement(609..633)
                     /vntifkey="28"
                     /label=AD-Bcl2-NheR
BASE COUNT     3104 a      2950 c      3223 g      3167 t 
ORIGIN
        1 tcgaggccgc caccatggct caagctggga gaacagggta tgataaccga gagatcgtga 
       61 tgaagtacat ccattataag ctgtcacaga ggggctacga gtgggatgtg ggagatgtgg 
      121 acgccgcgcc cctgggcgcc gcccccaccc ctggcatctt ctccttccag cctgagagca 
      181 acccaacgcc cgctgtgcac cgggacatgg ctgccaggac atcgccacta aggcccatag 
      241 tcgccaccac tgggcctacc cttagccccg tgccacctgt ggtccacctg accctccgcc 
      301 gggctgggga tgacttctcc cgtcgctacc gtcgcgactt cgcggagatg tccagtcagc 
      361 tgcacctgac gcccttcacc gcgaggggac gctttgctac ggtggtggag gaactcttca 
      421 gggatggggt gaactggggg aggattgtgg ccttctttga gttcggtggg gtcatgtgtg 
      481 tggagagcgt caacagggag atgtcacccc tggtggacaa catcgccctg tggatgaccg 
      541 agtacctgaa ccggcatctg cacacctgga tccaggataa cggaggctgg ctgatgtgta 
      601 gtgaagactc cgcttctcca cagtgagcta gcatattacc cctaacacct gccaccccag 
      661 tcttaatcag tggtggaaga acggtctcag aactgtttgt ctcaattggc catttaagtt 
      721 taatagtgaa agactggtta atgataacaa tgcatcggaa aaccttcagg aggaaaggag 
      781 aatgttttgt ggaacatttt tgtgtgtgtg gcagttttaa gttattagtt ttcaaaatca 
      841 gtacttttta atggaaacaa cttgaccaaa aatctgtcac agaattttga gacccattaa 
      901 aatacaagtt taatgagaag tctgtctctg ttaatgctga agtcattact aagtgcttag 
      961 cttagcaagg tatgtggatg cccatttgtg ttccaaggga ttggactgtt catcaggacc 
     1021 cagagctgag tttcaagggc tcaagagatg gcttattacc tgtgggtgtc ttgaaggttc 
     1081 tggttgggac aaattaggaa tgtttttggc agacatggtg actaccttca tctgggtgag 
     1141 ttcagttgat ttgtcttgag cctttggggt ttacacaagt aaatgacatc atacagttag 
     1201 tgtattgtta gtgaatatta atatatgagg caggctttgc tctagcaatt ttagaactag 
     1261 ttttcaggaa agggttcatc ttgtgcattg gatgtttgat tctatcactt agagtttaaa 
     1321 ctgaaagtgc tcaagaggtt ttatttaggc tgggatataa ataagccttt ctgtagcttg 
     1381 taatggtatc aggaatttaa aaggccatct ggggcacaaa gattaagcag aaaaggtaga 
     1441 aggtgagatt gggggacttt gagtacttca cacactttaa tgtgtgagtg ctttagtgca 
     1501 tatagtacaa ctgccagata agggcatcca catctgattg tttggaaggc accttgtggt 
     1561 ttctgggaat tcagaattgg gagaaaaatg ctcccaaccg ctgaagccct tggtaatctg 
     1621 cagggtgttt atttagcagg agataaggac aaaaagttat agtgtggagt tggttgagtt 
     1681 ggtagatgtc attacaacag gtggtcttaa attgggttag gagtcacttt gaaatacctg 
     1741 ggccataagc aaagtggcat tttcaccttt caggagaaac tggtacactt atccattcta 
     1801 tagtgcatgc ttgttcaatt gggctgatga ctaaaccggt gactaaaggt ttgtcagtat 
     1861 aaatggatgg gttgtaggca gacggtgagg aattactata cctgcaagga gtcattgcct 
     1921 gatctgcctg gaaaggggca ggattgagtc tcagaaggtg tacaccatag gatatggaaa 
     1981 aatttgtcac gcctagcatt caacttagtg gtgtagcgcc acctactggc actttaaaag 
     2041 cttagcatag aggagcatgt gtgttaggag ctcggatggg atccagggcc tcaaggtttg 
     2101 catgtaaata aaagcccttt accaaattaa ctacatacca gcatacatca gtcctttagt 
     2161 gttgaaaaac agaagtgaaa gctaatatat atagtgcttg ctttatttaa gtctagctga 
     2221 ttacgtgttt ggttgccagt gtgactagtc tggagttgaa tttgtcctca gacacgtaaa 
     2281 atggaatttg ggattcacaa cactctagta tgagggacct aatggcctgt accaggcaca 
     2341 aacgtgtcta taaactacac aaaacgaagg aatttacagg aattaggaag gtattcttaa 
     2401 cattaaaaca ttatgggcat tttaaaaaaa gctttgacag gatttctttg tcatggctgt 
     2461 cctggagcta gttgtgtaga ccaggctggg ctgaaatctt gtctgcctgc ctggcttgga 
     2521 cactttttta ttatgtatac aacattctgc ttccatgtat atctgcacat tagaagacgg 
     2581 caccagatct cctaatggat ggttgtgagc caccatgtgg ttgctgggaa ttgaactcag 
     2641 gacctctgga agagcagtgc tcttaacctc tgagccatct ccagccccag cttgggcaca 
     2701 tttttaatgg ctgggaaatc aaacccccta ggccttctgt cagtaatgaa gggcttttgg 
     2761 ctaccgagag taggatttaa ggttattcgg agctgcaggt ctgcctcagt gcaggtttgg 
     2821 gagtccagca tcttagaaaa tgcagtgaag ccaagctgag ctatattttg tttaaaaaaa 
     2881 aaataagtgg gtaaagtgct gctgagcctg atgaccaagc tgggacacaa gtagaagaac 
     2941 ataggccaat gctctatatt aaaagcatgg gtcattttta atgctcttga gaaggctatg 
     3001 cctacactac tctcagccac cgcagcgtgt ttaaattaaa ctagtttgga aattttcttt 
     3061 gggggtaagc tatttaacct agtgccttgg caggtatact actgaactct cctcctcatt 
     3121 cctttttgtt ttttaagaat ttcagtcagg ctcaggcagc ccttaaactt gtgattaagc 
     3181 ctgagaacag ttacgattat gagcctatta gtataccgat caatatgtga atttttttgg 
     3241 gatgggggtc aggcctccct gcctcccaaa tactgggact aaaggctgca ccaccacaac 
     3301 ctggctcttg aaatactttt ctacattttt tggggggcat gggtgggaga gcagggtttc 
     3361 tctgtattag ccctggctct cctggaactc tgtagaccag gctattcttg agctcagatt 
     3421 agcctgtctc tgcctcctaa attctgggat taaaggtgtg tgctactgct gcctggctac 
     3481 aaagacattt ttttttttct taaatttaaa aacaaaagtg gttcttttag aagggtggtt 
     3541 ggtgttggca catactccaa gcactcaggt tttgagtttg tcccaggaat gaagactgca 
     3601 ttactgccgc ccctccctgg taagggctac acagagaaat cctatttgga gcctgtcctg 
     3661 gtaactcgct ctgtagacca ggctggcctc gaactcaaga gaaccacctg cctctgaatg 
     3721 ctggtattaa gggcaggcac caccaacacc cagcctaaaa aatgtctttt ttttaaagat 
     3781 tttttttttt ttttttacag aataaacatt ctgtttacaa tattctgctt ctatgtatat 
     3841 ctgcacacta gaagagggca cccgatctca taatggatgg ttgtgagcca ccaagtggtt 
     3901 gctgggaatt gaactcagaa cctctggaag agcagtcagt gctcttaacc tctgagccat 
     3961 ctctccagcc cctaaaaatg gctcttgaga tagggtctca agtagtttga gactgagttg 
     4021 gctatataaa caaggctggc acatagcacc atgtacagct gggtttagtt tacatggggt 
     4081 gtttttgtct ctggaggcag gaggatcatt tgagcatagg gagttaatag tgaggtcatg 
     4141 ttttatctac tcttctgaat tgagaactaa gctgatgcaa agcaagtttg actgaagaag 
     4201 tccagtttat gagaacaagg gtggaaacta atgtgtcaaa gatggccttg catgtgtttt 
     4261 agatgatgac ccagtcactt gggaattact ggatgtgtaa gacctatatc ttgacaggag 
     4321 tgaacagtgt cttataggtc ctatatgaaa gaaatgagac atacccattt tgtttcccct 
     4381 aagaattcac ttttcctaac ctggttcatg ctatttaggt tattttactt gcaaatccta 
     4441 gggtgctccc ttacccagta ttgcttatgt ggcaccaaag tcactcactc ccatgatttg 
     4501 caagtctctg ggaacttcca tgacaaccta gaatagcaac tcaaatacat tttctcagta 
     4561 ccaattttga agaaaaaata ttttgcaaaa tagctgtatg gatgggtact aaatagtgag 
     4621 gttatctcca gaaggcctat gaagaattaa ggttgagttc agttgagttc agcagcaagt 
     4681 ttaaggttca tccatttttg tacagtgttt tcctattacg gtaagtgttt tgcctgcagg 
     4741 aatatctgta ccacatgctt gcctggtacc tatatcggcc agaagagggc tttggatcct 
     4801 ctggacttga attacagatg ggtattagcc accatttagg tgctgggaat tgaaaccaag 
     4861 tcctctggaa gaacagcaag tgactcgacg tccggagctc aggcgcgcct gtggaatgtg 
     4921 tgtcagttag ggtgtggaaa gtccccaggc tccccagcag gcagaagtat gcaaagcatg 
     4981 catctcaatt agtcagcaac caggtgtgga aagtccccag gctccccagc aggcagaagt 
     5041 atgcaaagca tgcatctcaa ttagtcagca accatagtcc cgcccctaac tccgcccatc 
     5101 ccgcccctaa ctccgcccag ttccgcccat tctccgcccc atggctgact aatttttttt 
     5161 atttatgcag aggccgaggc cgcctctgcc tctgagctat tccagaagta gtgaggaggc 
     5221 ttttttggag gcctaggctt ttgcaaaaag ctcccgggag cttgtatatc cattttcgga 
     5281 tctgatcagc acgtgttgac aattaatcat cggcatagta tatcggcata gtataatacg 
     5341 acaaggtgag gaactaaacc atggccaagt tgaccagtgc cgttccggtg ctcaccgcgc 
     5401 gcgacgtcgc cggagcggtc gagttctgga ccgaccggct cgggttctcc cgggacttcg 
     5461 tggaggacga cttcgccggt gtggtccggg acgacgtgac cctgttcatc agcgcggtcc 
     5521 aggaccaggt ggtgccggac aacaccctgg cctgggtgtg ggtgcgcggc ctggacgagc 
     5581 tgtacgccga gtggtcggag gtcgtgtcca cgaacttccg ggacgcctcc gggccggcca 
     5641 tgaccgagat cggcgagcag ccgtgggggc gggagttcgc cctgcgcgac ccggccggca 
     5701 actgcgtgca cttcgtggcc gaggagcagg actgacacgt gctacgagat ttcgattcca 
     5761 ccgccgcctt ctatgaaagg ttgggcttcg gaatcgtttt ccgggacgcc ggctggatga 
     5821 tcctccagcg cggggatctc atgctggagt tcttcgccca ccccaacttg tttattgcag 
     5881 cttataatgg ttacaaataa agcaatagca tcacaaattt cacaaataaa gcattttttt 
     5941 cactgcattc tagttgtggt ttgtccaaac tcatcaatgt atcttatcat gtctgtatac 
     6001 cgtcgacctc taggcgcgcc atggctcttc cgcttcctcg ctcactgact cgctgcgctc 
     6061 ggtcgttcgg ctgcggcgag cggtatcagc tcactcaaag gcggtaatac ggttatccac 
     6121 agaatcaggg gataacgcag gaaagaacat gtgagcaaaa ggccagcaaa aggccaggaa 
     6181 ccgtaaaaag gccgcgttgc tggcgttttt ccataggctc cgcccccctg acgagcatca 
     6241 caaaaatcga cgctcaagtc agaggtggcg aaacccgaca ggactataaa gataccaggc 
     6301 gtttccccct ggaagctccc tcgtgcgctc tcctgttccg accctgccgc ttaccggata 
     6361 cctgtccgcc tttctccctt cgggaagcgt ggcgctttct catagctcac gctgtaggta 
     6421 tctcagttcg gtgtaggtcg ttcgctccaa gctgggctgt gtgcacgaac cccccgttca 
     6481 gcccgaccgc tgcgccttat ccggtaacta tcgtcttgag tccaacccgg taagacacga 
     6541 cttatcgcca ctggcagcag ccactggtaa caggattagc agagcgaggt atgtaggcgg 
     6601 tgctacagag ttcttgaagt ggtggcctaa ctacggctac actagaagaa cagtatttgg 
     6661 tatctgcgct ctgctgaagc cagttacctt cggaaaaaga gttggtagct cttgatccgg 
     6721 caaacaaacc accgctggta gcggtttttt tgtttgcaag cagcagatta cgcgcagaaa 
     6781 aaaaggatct caagaagatc ctttgatctt ttctacgggg tctgacgctc agtggaacga 
     6841 aaactcacgt taagggattt tggtcatgag attatcaaaa aggatcttca cctagatcct 
     6901 tttaaattaa aaatgaagtt ttaaatcaat ctaaagtata tatgagtaaa cttggtctga 
     6961 cagttaccaa tgcttaatca gtgaggcacc tatctcagcg atctgtctat ttcgttcatc 
     7021 catagttgcc tgactccccg tcgtgtagat aactacgata cgggagggct taccatctgg 
     7081 ccccagtgct gcaatgatac cgcgagaccc acgctcaccg gctccagatt tatcagcaat 
     7141 aaaccagcca gccggaaggg ccgagcgcag aagtggtcct gcaactttat ccgcctccat 
     7201 ccagtctatt aattgttgcc gggaagctag agtaagtagt tcgccagtta atagtttgcg 
     7261 caacgttgtt gccattgcta caggcatcgt ggtgtcacgc tcgtcgtttg gtatggcttc 
     7321 attcagctcc ggttcccaac gatcaaggcg agttacatga tcccccatgt tgtgcaaaaa 
     7381 agcggttagc tccttcggtc ctccgatcgt tgtcagaagt aagttggccg cagtgttatc 
     7441 actcatggtt atggcagcac tgcataattc tcttactgtc atgccatccg taagatgctt 
     7501 ttctgtgact ggtgagtact caaccaagtc attctgagaa tagtgtatgc ggcgaccgag 
     7561 ttgctcttgc ccggcgtcaa tacgggataa taccgcgcca catagcagaa ctttaaaagt 
     7621 gctcatcatt ggaaaacgtt cttcggggcg aaaactctca aggatcttac cgctgttgag 
     7681 atccagttcg atgtaaccca ctcgtgcacc caactgatct tcagcatctt ttactttcac 
     7741 cagcgtttct gggtgagcaa aaacaggaag gcaaaatgcc gcaaaaaagg gaataagggc 
     7801 gacacggaaa tgttgaatac tcatactctt cctttttcaa tattattgaa gcatttatca 
     7861 gggttattgt ctcatgagcg gatacatatt tgaatgtatt tagaaaaata aacaaatagg 
     7921 ggttccgcgc acatttcccc gaaaagtgcc acctgcatct catcacggtc acgcatggct 
     7981 gcgcccgcgc agcgcccccc gacccccccc cgatccccgg aacgccagcc gccatccacc 
     8041 gcccgcagcc cccggagccc gcggaccccg accccccgcc gctcgcccgc cgttgcgccg 
     8101 ctctctgcgg gggggctagg gggccgcggg gggaaggcca cgccccctcc actttttcca 
     8161 ggaatgcgcg gcatgacccg ccccccccat gacccgccaa cacccccccg atgccccccg 
     8221 ggggtctttc ctggggggcc tttgtcaggg ttgcctgtgt cacccacggg ccccttggcc 
     8281 acgcttgcct gggtcacccc ggagccccgg gtcacgtttg ccggggtcag ccctggggcg 
     8341 cttcttcacg ctccattgcc atgcagaatt ccacgttgtg catagaaaca gatgcaggca 
     8401 aaacatccac acatataaaa caaaaaatta aaaccaataa aactcctaaa cttttggtct 
     8461 ttcttgaatc ttcaatccct caggttatga aataatcatt tatgcagtca aaaatttgcc 
     8521 attcttgttg ccaggtgtgg tgatgattcg gggaagcaga agcaggcaga tctctgtgaa 
     8581 tgaggccagc ctggtctaca aagtgagtcc caggacagtc aggcctgtta cacagagaaa 
     8641 ccttgaaaaa aaaaagataa tatgtactgt tgtattaccc caatatataa ggctaaacca 
     8701 ttagaagcac aacactgtta agtacggaaa ataatatcta gtgtggtaca gttactacta 
     8761 ctataataca ctaatatagc tgtgggaaac tagttccaaa gatgaattac taaccagtgt 
     8821 ttccaaggaa ataaatgaaa gcagagagat tagttctatt gctagtgttt cattttcgta 
     8881 tatttcttac aatttctctt gttacaaata ggcactaggg tatcaagata attttaacga 
     8941 ctggctgaga accctagaaa atctctgtga aaaagggatt tgtgaaatga gagagggtaa 
     9001 tgtggccatt atagaaaagg cttttgtgtg ccttgcatgc atagaccctg tgtttgatct 
     9061 cttaacaccc tccttgacca gaaaaagctt ctgtggatag aaaatgatta gttatatata 
     9121 cttttaggga aacgtagttc tggattcttt ggttacaatt aacagaatta agtgcaaaca 
     9181 aagccagaaa cctcctgata aatgagaaaa cctgcttgta gaaggttgta aggctctgta 
     9241 atataggaat taggagaaaa gaaacctgtg tggtggggca cgtctgtaat cccagcattg 
     9301 ggaagtagag gtagaagatt agaaatcaaa ggccagcctc agcaacacag tgagtttgag 
     9361 gccaccctga actacatcag gttctgtctc ctttcttttt tttttttttc ttttcttttt 
     9421 ttggtttctc tgtgtagttt tggagcctat cctggcacta gctctgaaga gcaggctggc 
     9481 ctcgaactca gagatcagcc agcctctgct gggattaaag gtatgcacca ccaacgcccc 
     9541 aggttttgtc tcaaacaaac aaaaataaca tcaggaggtg gtgagagggc tcagtggtca 
     9601 caggcattct ctgcaaagcc tgactctgag ttggatcctt tagagctaca tggttgaggg 
     9661 aagagaactg actcctggaa ggtgtcctct ggtccccaca catagctata cacagcatgt 
     9721 gcattcacac acactaaata atgctatttt taaaaaaatt aaaaacaaca acagtttggg 
     9781 ttgtgaaaac tagaactaga taataggtaa gaatcaagta tcatgtaaat ttgctttcaa 
     9841 ctcatcccaa aatttgtttt atatttcagt ttttttcctt cctagcttga ctgtggagtc 
     9901 ttgtccggaa gcaaatagtt cctttgcaga tcccacatgt ggacaccgga cagtaggtcc 
     9961 tcaaatgctc cttattaggt tggttcaata atatcaattg tttgttacta ggcagtgatg 
    10021 ttgtacatct ggaggagatc tcttgagccc ataatcaggt tattaggaat aaatactcta 
    10081 aggctaaaaa tgtagcttag tgataagagt gcttgcctgg tgtgctgaga ccctcggttc 
    10141 catctccaca accccatatt ccattacaaa ataccttttc accgtcccta gcattaagaa 
    10201 acaaaacaac aaagaagttt ttctttcttc tgagatcctg cccggagagg catttaaaac 
    10261 tggccagggc caaaaaaaaa aaaaaaaaaa gaaaaaaaag aaaagaaaac aggctagggc 
    10321 cggcatggtg gcgcacgcct ttaatcccag cacgcaggag gcagaggcag ggcggatctc 
    10381 tgtgagtttg aggtcagcct ggtctaccta gtgagtttca gggcacccag ggctaaagag 
    10441 actgtctcaa aaacaaaaca gccacacaat cagaaccaca gcaaaacgca gttatgatcc 
    10501 ttggaactgt aggaatgaca agcatttaaa taataggacg agccattttt gagaagctct 
    10561 gatttcacaa gtgtcaggga tgggctctgg gcgagtaaga ttgctaatgc tggcctctaa 
    10621 atgagaccac gtggagttga ttagattctt ttcatgttcc tcgtgctcta tcaaataact 
    10681 gtacccaaat acacacacac acacacacac acaatgcgcg cacacacaaa atcctttttt 
    10741 agcttaagaa gcccagaatc agaagtaaag ctaactgtgg gacttaagta ttattctgaa 
    10801 cggaactccc agggcgtgaa gcgcgcttca ggcttccaga gaagcagctg gcgctggatg 
    10861 gaatgaacca agaggccagc acaggggcag atccgtcgag ctctcggcca ccgagctgag 
    10921 cccttaggtt ctggggctgg gaagggtccc taggattgtg cacctctccc gcgggggaca 
    10981 agcaggggga tggcggggct gacgtcggga ggtggcctcc acgggaaggg acacccggat 
    11041 ctcgacacag ccttggcagt ggagtcagga agggtaggga cagattctgg acgccctctt 
    11101 ggccagctcc tcaccgcccc acccccgact ggagccgaga gtaattcata caaaaggagg 
    11161 gatcgccttc gcccctggga atcccaggga ccgtcgctaa attctggccg gcctcccagc 
    11221 ccggaaccgc tgtgcccgcc cagcgcggcg ggaggagcct gcgcctaggg cggatcgcgg 
    11281 gtcggcggga gagcacaagc ccacagtccc cggcggtggg ggaggggcgc gctgagcggg 
    11341 ggcccgggag ccagcgcggg gcaaactggg aaagtggtgt cgtgtgctgg ctccgccctc 
    11401 ttcccgaggg tgggggagaa cggtataaaa gtgcggtagt cgcgttggac gttctttttc 
    11461 gcaacgggtt tgccgtcaga acgcaggtga gtggcgggtg tggcctccgc gggcccgggc 
    11521 tccctccttt gagcggggtc ggaccgccgt gcgggtgtcg tcggccgggc ttctctgcga 
    11581 gcgttcccgc cctggatggc gggctgtgcg ggagggcgag ggggggaggc ctggcggcgg 
    11641 ccccggagcc tcgcctcgtg tcgggcgtga ggcctagcgt ggcttccgcc ccgccgcgtg 
    11701 ccaccgcggc cgcgctttgc tgtctgcccg gctgccctcg attgcctgcc cgcggcccgg 
    11761 gccaacaaag ggagggcgtg gagctggctg gtagggagcc ccgtagtccg catgtcgggc 
    11821 agggagagcg gcagcagtcg ggggggggac cgggcccgcc cgtcccgcag cacatgtccg 
    11881 acgccgcctg gacgggtagc ggcctgtgtc ctgataaggc ggccgggcgg tgggttttag 
    11941 atgccgggtt caggtggccc cgggtcccgg cccggtctgg ccagtacccc gtagtggctt 
    12001 agctccgagg agggcgaggc ccgcccgccc ggcaccagtt gcgtgcgcgg aaagatggcc 
    12061 gctcccgggc cctgtagcaa ggagctcaaa atggaggacg cggcagcccg gcggagcggg 
    12121 gcgggtgagt cacccacaca aaggaagagg gccttgcccc tcgccggccg ctgcttcctg 
    12181 tgaccccgtg gtgtaccggc cgcacttcag tcaccccggg cgctctttcg gagcaccgct 
    12241 ggcctccgct gggggagggg atctgtctaa tggcgttgga gtttgctcac atttggtggg 
    12301 tggagactgt agccaggcca gcctggccat gaaagtaatt cttggaattt gcccattttg 
    12361 agtttggagc gaagctgatt gacaaagctg cttagccgtt caaaggtatt cttcgaactt 
    12421 tttttttaag gtgttgtgaa aacc 
//
