# Supplementary material for: Genomic and Phenotypic Characterization of CHO 4BGD Cells with Quad Knockout and Overexpression of Two Housekeeping Genes That Allow for Metabolic Selection and Extended Fed-Batch Culturing
Source: Cells. 2025 May 11;14(10):692. doi: 10.3390/cells14100692 (PMC12110749; doi:10.3390/cells14100692)
Supplement: Supplementary file 1 [file cells-14-00692-s001.zip › pKS-gRNA-BB.gb]

LOCUS       pKS-gRNA\BB        3405 bp    DNA     circular SYN 14-JAN-2020
DEFINITION  synthetic circular DNA.
ACCESSION   .
VERSION     .
SOURCE      synthetic DNA construct.
  ORGANISM  synthetic DNA construct
REFERENCE   1  (bases 1 to 3405)
  AUTHORS   .
  TITLE     Direct Submission
  JOURNAL   Exported Thursday, Dec 26, 2019 from SnapGene Viewer 5.0.7
            https://www.snapgene.com
COMMENT     Created: Wednesday, August 11, 2004 1:20 PM
COMMENT     This file is created by Vector NTI
            http://www.invitrogen.com/
COMMENT     ORIGDB|GenBank
COMMENT     VNTDATE|-13167297|
COMMENT     VNTDBDATE|-13167297|
COMMENT     LSOWNER|
COMMENT     VNTNAME|pKS-gRNA BB|
COMMENT     VNTAUTHORNAME|Nadezhda Orlova|
COMMENT     VNTOAUTHORNAME|UNKNOWN|
FEATURES             Location/Qualifiers
     source          1..3405
                     /organism="synthetic DNA construct"
                     /mol_type="other DNA"
                     /vntifkey="98"
     promoter        24..128
                     /gene="bla"
                     /vntifkey="30"
                     /label=AmpR\promoter
     CDS             129..989
                     /codon_start=1
                     /gene="bla"
                     /product="beta-lactamase"
                     /vntifkey="4"
                     /label=AmpR
                     /note="confers resistance to ampicillin, carbenicillin, and related antibiotics"
     rep_origin      1160..1748
                     /direction=RIGHT
                     /vntifkey="33"
                     /label=ori
                     /note="high-copy-number ColE1/pMB1/pBR322/pUC origin of replication"
     protein_bind    2036..2057
                     /bound_moiety="E. coli catabolite activator protein"
                     /vntifkey="31"
                     /label=CAP\binding\site
                     /note="CAP binding activates transcription in the presence of cAMP."
     promoter        2072..2102
                     /vntifkey="30"
                     /label=lac\promoter
                     /note="promoter for the E. coli lac operon"
     protein_bind    2110..2126
                     /bound_moiety="lac repressor encoded by lacI"
                     /vntifkey="31"
                     /label=lac\operator
                     /note="The lac repressor binds to the lac operator to inhibit transcription in E. coli. This inhibition can be relieved by adding lactose or isopropyl-beta-D-thiogalactopyranoside (IPTG)."
     primer_bind     2134..2150
                     /vntifkey="28"
                     /label=M13\rev
                     /note="common sequencing primer, one of multiple similar variants"
     promoter        2171..2189
                     /vntifkey="30"
                     /label=T3\promoter
                     /note="promoter for bacteriophage T3 RNA polymerase"
     primer_bind     2219..2235
                     /vntifkey="28"
                     /label=KS\primer
                     /note="common sequencing primer, one of multiple similar variants"
     misc_feature    2327..2554
                     /vntifkey="21"
                     /label=U6\promoter
                     /note="U6 promoter"
     misc_feature    2327..2554
                     /vntifkey="21"
                     /label=U6\promoter
                     /note="U6 promoter"
     promoter        2342..2582
                     /vntifkey="30"
                     /label=U6\promoter
                     /note="RNA polymerase III promoter for human U6 snRNA"
     misc_feature    2609..2691
                     /vntifkey="21"
                     /label=RNA-scaffold
                     /note="RNA-scaffold"
     misc_RNA        2609..2684
                     /vntifkey="53"
                     /label=gRNA\scaffold
                     /note="guide RNA scaffold for the Streptococcus pyogenes CRISPR/Cas9 system"
     protein_bind    complement(2696..2720)
                     /gene="mutant version of attB"
                     /bound_moiety="BP Clonase(TM)"
                     /vntifkey="31"
                     /label=attB2
                     /note="recombination site for the Gateway(R) BP reaction"
     promoter        complement(2762..2780)
                     /vntifkey="30"
                     /label=T7\promoter
                     /note="promoter for bacteriophage T7 RNA polymerase"
     primer_bind     complement(2790..2806)
                     /vntifkey="28"
                     /label=M13\fwd
                     /note="common sequencing primer, one of multiple similar variants"
     rep_origin      2948..3403
                     /direction=RIGHT
                     /vntifkey="33"
                     /label=f1\ori
                     /note="f1 bacteriophage origin of replication; arrow indicates direction of (+) strand synthesis"
BASE COUNT      871 a       821 c       826 g       887 t 
ORIGIN
        1 gtggcacttt tcggggaaat gtgcgcggaa cccctatttg tttatttttc taaatacatt 
       61 caaatatgta tccgctcatg agacaataac cctgataaat gcttcaataa tattgaaaaa 
      121 ggaagagtat gagtattcaa catttccgtg tcgcccttat tccctttttt gcggcatttt 
      181 gccttcctgt ttttgctcac ccagaaacgc tggtgaaagt aaaagatgct gaagatcagt 
      241 tgggtgcacg agtgggttac atcgaactgg atctcaacag cggtaagatc cttgagagtt 
      301 ttcgccccga agaacgtttt ccaatgatga gcacttttaa agttctgcta tgtggcgcgg 
      361 tattatcccg tattgacgcc gggcaagagc aactcggtcg ccgcatacac tattctcaga 
      421 atgacttggt tgagtactca ccagtcacag aaaagcatct tacggatggc atgacagtaa 
      481 gagaattatg cagtgctgcc ataaccatga gtgataacac tgcggccaac ttacttctga 
      541 caacgatcgg aggaccgaag gagctaaccg cttttttgca caacatgggg gatcatgtaa 
      601 ctcgccttga tcgttgggaa ccggagctga atgaagccat accaaacgac gagcgtgaca 
      661 ccacgatgcc tgtagcaatg gcaacaacgt tgcgcaaact attaactggc gaactactta 
      721 ctctagcttc ccggcaacaa ttaatagact ggatggaggc ggataaagtt gcaggaccac 
      781 ttctgcgctc ggcccttccg gctggctggt ttattgctga taaatctgga gccggtgagc 
      841 gtgggtctcg cggtatcatt gcagcactgg ggccagatgg taagccctcc cgtatcgtag 
      901 ttatctacac gacggggagt caggcaacta tggatgaacg aaatagacag atcgctgaga 
      961 taggtgcctc actgattaag cattggtaac tgtcagacca agtttactca tatatacttt 
     1021 agattgattt aaaacttcat ttttaattta aaaggatcta ggtgaagatc ctttttgata 
     1081 atctcatgac caaaatccct taacgtgagt tttcgttcca ctgagcgtca gaccccgtag 
     1141 aaaagatcaa aggatcttct tgagatcctt tttttctgcg cgtaatctgc tgcttgcaaa 
     1201 caaaaaaacc accgctacca gcggtggttt gtttgccgga tcaagagcta ccaactcttt 
     1261 ttccgaaggt aactggcttc agcagagcgc agataccaaa tactgtcctt ctagtgtagc 
     1321 cgtagttagg ccaccacttc aagaactctg tagcaccgcc tacatacctc gctctgctaa 
     1381 tcctgttacc agtggctgct gccagtggcg ataagtcgtg tcttaccggg ttggactcaa 
     1441 gacgatagtt accggataag gcgcagcggt cgggctgaac ggggggttcg tgcacacagc 
     1501 ccagcttgga gcgaacgacc tacaccgaac tgagatacct acagcgtgag ctatgagaaa 
     1561 gcgccacgct tcccgaaggg agaaaggcgg acaggtatcc ggtaagcggc agggtcggaa 
     1621 caggagagcg cacgagggag cttccagggg gaaacgcctg gtatctttat agtcctgtcg 
     1681 ggtttcgcca cctctgactt gagcgtcgat ttttgtgatg ctcgtcaggg gggcggagcc 
     1741 tatggaaaaa cgccagcaac gcggcctttt tacggttcct ggccttttgc tggccttttg 
     1801 ctcacatgtt ctttcctgcg ttatcccctg attctgtgga taaccgtatt accgcctttg 
     1861 agtgagctga taccgctcgc cgcagccgaa cgaccgagcg cagcgagtca gtgagcgagg 
     1921 aagcggaaga gcgcccaata cgcaaaccgc ctctccccgc gcgttggccg attcattaat 
     1981 gcagctggca cgacaggttt cccgactgga aagcgggcag tgagcgcaac gcaattaatg 
     2041 tgagttagct cactcattag gcaccccagg ctttacactt tatgcttccg gctcgtatgt 
     2101 tgtgtggaat tgtgagcgga taacaatttc acacaggaaa cagctatgac catgattacg 
     2161 ccaagcgcgc aattaaccct cactaaaggg aacaaaagct gggtaccggg ccccccctcg 
     2221 aggtcgacgg tatcgataag cttgatatcg aattcctgca gaattcgccc tttgtacaaa 
     2281 aaagcaggct ttaaaggaac caattcagtc gactggatcc ggtaccaagg tcgggcagga 
     2341 agagggccta tttcccatga ttccttcata tttgcatata cgatacaagg ctgttagaga 
     2401 gataattaga attaatttga ctgtaaacac aaagatatta gtacaaaata cgtgacgtag 
     2461 aaagtaataa tttcttgggt agtttgcagt tttaaaatta tgttttaaaa tggactatca 
     2521 tatgcttacc gtaacttgaa agtatttcga tttcttggct ttatatatct tgtggaaagg 
     2581 acgaaacacc gggtcttcga gaagacctgt tttagagcta gaaatagcaa gttaaaataa 
     2641 ggctagtccg ttatcaactt gaaaaagtgg caccgagtcg gtgctttttt tctagaccca 
     2701 gctttcttgt acaaagttgg cattaaaggg cgaattccag cacagtggag ctccaattcg 
     2761 ccctatagtg agtcgtatta cgcgcgctca ctggccgtcg ttttacaacg tcgtgactgg 
     2821 gaaaaccctg gcgttaccca acttaatcgc cttgcagcac atcccccttt cgccagctgg 
     2881 cgtaatagcg aagaggcccg caccgatcgc ccttcccaac agttgcgcag cctgaatggc 
     2941 gaatgggacg cgccctgtag cggcgcatta agcgcggcgg gtgtggtggt tacgcgcagc 
     3001 gtgaccgcta cacttgccag cgccctagcg cccgctcctt tcgctttctt cccttccttt 
     3061 ctcgccacgt tcgccggctt tccccgtcaa gctctaaatc gggggctccc tttagggttc 
     3121 cgatttagtg ctttacggca cctcgacccc aaaaaacttg attagggtga tggttcacgt 
     3181 agtgggccat cgccctgata gacggttttt cgccctttga cgttggagtc cacgttcttt 
     3241 aatagtggac tcttgttcca aactggaaca acactcaacc ctatctcggt ctattctttt 
     3301 gatttataag ggattttgcc gatttcggcc tattggttaa aaaatgagct gatttaacaa 
     3361 aaatttaacg cgaattttaa caaaatatta acgcttacaa tttag 
//
