# Supplementary material for: Genomic and Phenotypic Characterization of CHO 4BGD Cells with Quad Knockout and Overexpression of Two Housekeeping Genes That Allow for Metabolic Selection and Extended Fed-Batch Culturing
Source: Cells. 2025 May 11;14(10):692. doi: 10.3390/cells14100692 (PMC12110749; doi:10.3390/cells14100692)
Supplement: Supplementary file 1 [file cells-14-00692-s001.zip › px458N.gb]

LOCUS       px458N        8858 bp    DNA     circular SYN 26-MAR-2020
DEFINITION  synthetic circular DNA.
ACCESSION   .
VERSION     .
SOURCE      synthetic DNA construct.
  ORGANISM  synthetic DNA construct
REFERENCE   1  (bases 1 to 9288)
  AUTHORS   .
  TITLE     Direct Submission
  JOURNAL   Exported Nov 21, 2017 from SnapGene 4.1.0
            http://www.snapgene.com
COMMENT     This file is created by Vector NTI
            http://www.invitrogen.com/
COMMENT     ORIGDB|GenBank
COMMENT     VNTDATE|-13270666|
COMMENT     VNTDBDATE|-13270666|
COMMENT     LSOWNER|
COMMENT     VNTNAME|px458N|
COMMENT     VNTAUTHORNAME|Nadezhda Orlova|
COMMENT     VNTOAUTHORNAME|UNKNOWN|
FEATURES             Location/Qualifiers
     misc_feature    12..809
                     /vntifkey="21"
                     /label=CBh
                     /note="CBh"
     misc_feature    822..890
                     /vntifkey="21"
                     /label=3xFLAG
                     /note="3xFLAG"
     misc_feature    891..941
                     /vntifkey="21"
                     /label=NLS
                     /note="NLS"
     misc_feature    942..5042
                     /vntifkey="21"
                     /label=hSpCsn1
                     /note="hSpCsn1"
     misc_feature    5043..5090
                     /vntifkey="21"
                     /label=NLS
                     /note="NLS"
     misc_feature    5097..5159
                     /vntifkey="21"
                     /label=T2A
                     /note="T2A"
     misc_feature    5160..5873
                     /vntifkey="21"
                     /label=GFP
                     /note="GFP"
     misc_feature    5883..6114
                     /vntifkey="21"
                     /label=bGH\polyA
                     /note="bGH polyA"
     misc_feature    6123..6263
                     /vntifkey="21"
                     /label=R-ITR
                     /note="/dnas_title=R-ITR /vntifkey=21"
     rep_origin      6355..6661
                     /vntifkey="33"
                     /label=f1\Origin
                     /note="/dnas_title=f1 Origin /vntifkey=33"
     misc_feature    7180..8037
                     /vntifkey="21"
                     /label=AmpR
                     /note="/dnas_title=AmpR /vntifkey=21"
     rep_origin      8188..8855
                     /vntifkey="33"
                     /label=pUC\ori
                     /note="/dnas_title=pUC ori /vntifkey=33"
     primer_bind     8573..8592
                     /vntifkey="28"
                     /label=SQ-pUC-Ori
     primer_bind     complement(5588..5605)
                     /vntifkey="28"
                     /label=RT-GFP-R
BASE COUNT     2276 a      2425 c      2441 g      1716 t 
ORIGIN
        1 ctagaggtac ccgttacata acttacggta aatggcccgc ctggctgacc gcccaacgac 
       61 ccccgcccat tgacgtcaat agtaacgcca atagggactt tccattgacg tcaatgggtg 
      121 gagtatttac ggtaaactgc ccacttggca gtacatcaag tgtatcatat gccaagtacg 
      181 ccccctattg acgtcaatga cggtaaatgg cccgcctggc attgtgccca gtacatgacc 
      241 ttatgggact ttcctacttg gcagtacatc tacgtattag tcatcgctat taccatggtc 
      301 gaggtgagcc ccacgttctg cttcactctc cccatctccc ccccctcccc acccccaatt 
      361 ttgtatttat ttatttttta attattttgt gcagcgatgg gggcgggggg gggggggggg 
      421 cgcgcgccag gcggggcggg gcggggcgag gggcggggcg gggcgaggcg gagaggtgcg 
      481 gcggcagcca atcagagcgg cgcgctccga aagtttcctt ttatggcgag gcggcggcgg 
      541 cggcggccct ataaaaagcg aagcgcgcgg cgggcgggag tcgctgcgcg ctgccttcgc 
      601 cccgtgcccc gctccgccgc cgcctcgcgc cgcccgcccc ggctctgact gaccgcgtta 
      661 ctcccacagg tgagcgggcg ggacggccct tctcctccgg gctgtaatta gctgagcaag 
      721 aggtaagggt ttaagggatg gttggttggt ggggtattaa tgtttaatta cctggagcac 
      781 ctgcctgaaa tcactttttt tcaggttgga ccggtgccac catggactat aaggaccacg 
      841 acggagacta caaggatcat gatattgatt acaaagacga tgacgataag atggccccaa 
      901 agaagaagcg gaaggtcggt atccacggag tcccagcagc cgacaagaag tacagcatcg 
      961 gcctggacat cggcaccaac tctgtgggct gggccgtgat caccgacgag tacaaggtgc 
     1021 ccagcaagaa attcaaggtg ctgggcaaca ccgaccggca cagcatcaag aagaacctga 
     1081 tcggagccct gctgttcgac agcggcgaaa cagccgaggc cacccggctg aagagaaccg 
     1141 ccagaagaag atacaccaga cggaagaacc ggatctgcta tctgcaagag atcttcagca 
     1201 acgagatggc caaggtggac gacagcttct tccacagact ggaagagtcc ttcctggtgg 
     1261 aagaggataa gaagcacgag cggcacccca tcttcggcaa catcgtggac gaggtggcct 
     1321 accacgagaa gtaccccacc atctaccacc tgagaaagaa actggtggac agcaccgaca 
     1381 aggccgacct gcggctgatc tatctggccc tggcccacat gatcaagttc cggggccact 
     1441 tcctgatcga gggcgacctg aaccccgaca acagcgacgt ggacaagctg ttcatccagc 
     1501 tggtgcagac ctacaaccag ctgttcgagg aaaaccccat caacgccagc ggcgtggacg 
     1561 ccaaggccat cctgtctgcc agactgagca agagcagacg gctggaaaat ctgatcgccc 
     1621 agctgcccgg cgagaagaag aatggcctgt tcggaaacct gattgccctg agcctgggcc 
     1681 tgacccccaa cttcaagagc aacttcgacc tggccgagga tgccaaactg cagctgagca 
     1741 aggacaccta cgacgacgac ctggacaacc tgctggccca gatcggcgac cagtacgccg 
     1801 acctgtttct ggccgccaag aacctgtccg acgccatcct gctgagcgac atcctgagag 
     1861 tgaacaccga gatcaccaag gcccccctga gcgcctctat gatcaagaga tacgacgagc 
     1921 accaccagga cctgaccctg ctgaaagctc tcgtgcggca gcagctgcct gagaagtaca 
     1981 aagagatttt cttcgaccag agcaagaacg gctacgccgg ctacattgac ggcggagcca 
     2041 gccaggaaga gttctacaag ttcatcaagc ccatcctgga aaagatggac ggcaccgagg 
     2101 aactgctcgt gaagctgaac agagaggacc tgctgcggaa gcagcggacc ttcgacaacg 
     2161 gcagcatccc ccaccagatc cacctgggag agctgcacgc cattctgcgg cggcaggaag 
     2221 atttttaccc attcctgaag gacaaccggg aaaagatcga gaagatcctg accttccgca 
     2281 tcccctacta cgtgggccct ctggccaggg gaaacagcag attcgcctgg atgaccagaa 
     2341 agagcgagga aaccatcacc ccctggaact tcgaggaagt ggtggacaag ggcgcttccg 
     2401 cccagagctt catcgagcgg atgaccaact tcgataagaa cctgcccaac gagaaggtgc 
     2461 tgcccaagca cagcctgctg tacgagtact tcaccgtgta taacgagctg accaaagtga 
     2521 aatacgtgac cgagggaatg agaaagcccg ccttcctgag cggcgagcag aaaaaggcca 
     2581 tcgtggacct gctgttcaag accaaccgga aagtgaccgt gaagcagctg aaagaggact 
     2641 acttcaagaa aatcgagtgc ttcgactccg tggaaatctc cggcgtggaa gatcggttca 
     2701 acgcctccct gggcacatac cacgatctgc tgaaaattat caaggacaag gacttcctgg 
     2761 acaatgagga aaacgaggac attctggaag atatcgtgct gaccctgaca ctgtttgagg 
     2821 acagagagat gatcgaggaa cggctgaaaa cctatgccca cctgttcgac gacaaagtga 
     2881 tgaagcagct gaagcggcgg agatacaccg gctggggcag gctgagccgg aagctgatca 
     2941 acggcatccg ggacaagcag tccggcaaga caatcctgga tttcctgaag tccgacggct 
     3001 tcgccaacag aaacttcatg cagctgatcc acgacgacag cctgaccttt aaagaggaca 
     3061 tccagaaagc ccaggtgtcc ggccagggcg atagcctgca cgagcacatt gccaatctgg 
     3121 ccggcagccc cgccattaag aagggcatcc tgcagacagt gaaggtggtg gacgagctcg 
     3181 tgaaagtgat gggccggcac aagcccgaga acatcgtgat cgaaatggcc agagagaacc 
     3241 agaccaccca gaagggacag aagaacagcc gcgagagaat gaagcggatc gaagagggca 
     3301 tcaaagagct gggcagccag atcctgaaag aacaccccgt ggaaaacacc cagctgcaga 
     3361 acgagaagct gtacctgtac tacctgcaga atgggcggga tatgtacgtg gaccaggaac 
     3421 tggacatcaa ccggctgtcc gactacgatg tggaccatat cgtgcctcag agctttctga 
     3481 aggacgactc catcgacaac aaggtgctga ccagaagcga caagaaccgg ggcaagagcg 
     3541 acaacgtgcc ctccgaagag gtcgtgaaga agatgaagaa ctactggcgg cagctgctga 
     3601 acgccaagct gattacccag agaaagttcg acaatctgac caaggccgag agaggcggcc 
     3661 tgagcgaact ggataaggcc ggcttcatca agagacagct ggtggaaacc cggcagatca 
     3721 caaagcacgt ggcacagatc ctggactccc ggatgaacac taagtacgac gagaatgaca 
     3781 agctgatccg ggaagtgaaa gtgatcaccc tgaagtccaa gctggtgtcc gatttccgga 
     3841 aggatttcca gttttacaaa gtgcgcgaga tcaacaacta ccaccacgcc cacgacgcct 
     3901 acctgaacgc cgtcgtggga accgccctga tcaaaaagta ccctaagctg gaaagcgagt 
     3961 tcgtgtacgg cgactacaag gtgtacgacg tgcggaagat gatcgccaag agcgagcagg 
     4021 aaatcggcaa ggctaccgcc aagtacttct tctacagcaa catcatgaac tttttcaaga 
     4081 ccgagattac cctggccaac ggcgagatcc ggaagcggcc tctgatcgag acaaacggcg 
     4141 aaaccgggga gatcgtgtgg gataagggcc gggattttgc caccgtgcgg aaagtgctga 
     4201 gcatgcccca agtgaatatc gtgaaaaaga ccgaggtgca gacaggcggc ttcagcaaag 
     4261 agtctatcct gcccaagagg aacagcgata agctgatcgc cagaaagaag gactgggacc 
     4321 ctaagaagta cggcggcttc gacagcccca ccgtggccta ttctgtgctg gtggtggcca 
     4381 aagtggaaaa gggcaagtcc aagaaactga agagtgtgaa agagctgctg gggatcacca 
     4441 tcatggaaag aagcagcttc gagaagaatc ccatcgactt tctggaagcc aagggctaca 
     4501 aagaagtgaa aaaggacctg atcatcaagc tgcctaagta ctccctgttc gagctggaaa 
     4561 acggccggaa gagaatgctg gcctctgccg gcgaactgca gaagggaaac gaactggccc 
     4621 tgccctccaa atatgtgaac ttcctgtacc tggccagcca ctatgagaag ctgaagggct 
     4681 cccccgagga taatgagcag aaacagctgt ttgtggaaca gcacaagcac tacctggacg 
     4741 agatcatcga gcagatcagc gagttctcca agagagtgat cctggccgac gctaatctgg 
     4801 acaaagtgct gtccgcctac aacaagcacc gggataagcc catcagagag caggccgaga 
     4861 atatcatcca cctgtttacc ctgaccaatc tgggagcccc tgccgccttc aagtactttg 
     4921 acaccaccat cgaccggaag aggtacacca gcaccaaaga ggtgctggac gccaccctga 
     4981 tccaccagag catcaccggc ctgtacgaga cacggatcga cctgtctcag ctgggaggcg 
     5041 acaaaaggcc ggcggccacg aaaaaggccg gccaggcaaa aaagaaaaag gaattcggca 
     5101 gtggagaggg cagaggaagt ctgctaacat gcggtgacgt cgaggagaat cctggcccag 
     5161 tgagcaaggg cgaggagctg ttcaccgggg tggtgcccat cctggtcgag ctggacggcg 
     5221 acgtaaacgg ccacaagttc agcgtgtccg gcgagggcga gggcgatgcc acctacggca 
     5281 agctgaccct gaagttcatc tgcaccaccg gcaagctgcc cgtgccctgg cccaccctcg 
     5341 tgaccaccct gacctacggc gtgcagtgct tcagccgcta ccccgaccac atgaagcagc 
     5401 acgacttctt caagtccgcc atgcccgaag gctacgtcca ggagcgcacc atcttcttca 
     5461 aggacgacgg caactacaag acccgcgccg aggtgaagtt cgagggcgac accctggtga 
     5521 accgcatcga gctgaagggc atcgacttca aggaggacgg caacatcctg gggcacaagc 
     5581 tggagtacaa ctacaacagc cacaacgtct atatcatggc cgacaagcag aagaacggca 
     5641 tcaaggtgaa cttcaagatc cgccacaaca tcgaggacgg cagcgtgcag ctcgccgacc 
     5701 actaccagca gaacaccccc atcggcgacg gccccgtgct gctgcccgac aaccactacc 
     5761 tgagcaccca gtccgccctg agcaaagacc ccaacgagaa gcgcgatcac atggtcctgc 
     5821 tggagttcgt gaccgccgcc gggatcactc tcggcatgga cgagctgtac aaggaattct 
     5881 aactagagct cgctgatcag cctcgactgt gccttctagt tgccagccat ctgttgtttg 
     5941 cccctccccc gtgccttcct tgaccctgga aggtgccact cccactgtcc tttcctaata 
     6001 aaatgaggaa attgcatcgc attgtctgag taggtgtcat tctattctgg ggggtggggt 
     6061 ggggcaggac agcaaggggg aggattggga agagaatagc aggcatgctg gggagcggcc 
     6121 gcaggaaccc ctagtgatgg agttggccac tccctctctg cgcgctcgct cgctcactga 
     6181 ggccgggcga ccaaaggtcg cccgacgccc gggctttgcc cgggcggcct cagtgagcga 
     6241 gcgagcgcgc agctgcctgc aggggcgcct gatgcggtat tttctcctta cgcatctgtg 
     6301 cggtatttca caccgcatac gtcaaagcaa ccatagtacg cgccctgtag cggcgcatta 
     6361 agcgcggcgg gtgtggtggt tacgcgcagc gtgaccgcta cacttgccag cgccttagcg 
     6421 cccgctcctt tcgctttctt cccttccttt ctcgccacgt tcgccggctt tccccgtcaa 
     6481 gctctaaatc gggggctccc tttagggttc cgatttagtg ctttacggca cctcgacccc 
     6541 aaaaaacttg atttgggtga tggttcacgt agtgggccat cgccctgata gacggttttt 
     6601 cgccctttga cgttggagtc cacgttcttt aatagtggac tcttgttcca aactggaaca 
     6661 acactcaact ctatctcggg ctattctttt gatttataag ggattttgcc gatttcggtc 
     6721 tattggttaa aaaatgagct gatttaacaa aaatttaacg cgaattttaa caaaatatta 
     6781 acgtttacaa ttttatggtg cactctcagt acaatctgct ctgatgccgc atagttaagc 
     6841 cagccccgac acccgccaac acccgctgac gcgccctgac gggcttgtct gctcccggca 
     6901 tccgcttaca gacaagctgt gaccgtctcc gggagctgca tgtgtcagag gttttcaccg 
     6961 tcatcaccga aacgcgcgag acgaaagggc ctcgtgatac gcctattttt ataggttaat 
     7021 gtcatgataa taatggtttc ttagacgtca ggtggcactt ttcggggaaa tgtgcgcgga 
     7081 acccctattt gtttattttt ctaaatacat tcaaatatgt atccgctcat gagacaataa 
     7141 ccctgataaa tgcttcaata atattgaaaa aggaagagta tgagtattca acatttccgt 
     7201 gtcgccctta ttcccttttt tgcggcattt tgccttcctg tttttgctca cccagaaacg 
     7261 ctggtgaaag taaaagatgc tgaagatcag ttgggtgcac gagtgggtta catcgaactg 
     7321 gatctcaaca gcggtaagat ccttgagagt tttcgccccg aagaacgttt tccaatgatg 
     7381 agcactttta aagttctgct atgtggcgcg gtattatccc gtattgacgc cgggcaagag 
     7441 caactcggtc gccgcataca ctattctcag aatgacttgg ttgagtactc accagtcaca 
     7501 gaaaagcatc ttacggatgg catgacagta agagaattat gcagtgctgc cataaccatg 
     7561 agtgataaca ctgcggccaa cttacttctg acaacgatcg gaggaccgaa ggagctaacc 
     7621 gcttttttgc acaacatggg ggatcatgta actcgccttg atcgttggga accggagctg 
     7681 aatgaagcca taccaaacga cgagcgtgac accacgatgc ctgtagcaat ggcaacaacg 
     7741 ttgcgcaaac tattaactgg cgaactactt actctagctt cccggcaaca attaatagac 
     7801 tggatggagg cggataaagt tgcaggacca cttctgcgct cggcccttcc ggctggctgg 
     7861 tttattgctg ataaatctgg agccggtgag cgtggaagcc gcggtatcat tgcagcactg 
     7921 gggccagatg gtaagccctc ccgtatcgta gttatctaca cgacggggag tcaggcaact 
     7981 atggatgaac gaaatagaca gatcgctgag ataggtgcct cactgattaa gcattggtaa 
     8041 ctgtcagacc aagtttactc atatatactt tagattgatt taaaacttca tttttaattt 
     8101 aaaaggatct aggtgaagat cctttttgat aatctcatga ccaaaatccc ttaacgtgag 
     8161 ttttcgttcc actgagcgtc agaccccgta gaaaagatca aaggatcttc ttgagatcct 
     8221 ttttttctgc gcgtaatctg ctgcttgcaa acaaaaaaac caccgctacc agcggtggtt 
     8281 tgtttgccgg atcaagagct accaactctt tttccgaagg taactggctt cagcagagcg 
     8341 cagataccaa atactgttct tctagtgtag ccgtagttag gccaccactt caagaactct 
     8401 gtagcaccgc ctacatacct cgctctgcta atcctgttac cagtggctgc tgccagtggc 
     8461 gataagtcgt gtcttaccgg gttggactca agacgatagt taccggataa ggcgcagcgg 
     8521 tcgggctgaa cggggggttc gtgcacacag cccagcttgg agcgaacgac ctacaccgaa 
     8581 ctgagatacc tacagcgtga gctatgagaa agcgccacgc ttcccgaagg gagaaaggcg 
     8641 gacaggtatc cggtaagcgg cagggtcgga acaggagagc gcacgaggga gcttccaggg 
     8701 ggaaacgcct ggtatcttta tagtcctgtc gggtttcgcc acctctgact tgagcgtcga 
     8761 tttttgtgat gctcgtcagg ggggcggagc ctatggaaaa acgccagcaa cgcggccttt 
     8821 ttacggttcc tggccttttg ctggcctttt gctcacat 
//
