# Supplementary material for: Genomic and Phenotypic Characterization of CHO 4BGD Cells with Quad Knockout and Overexpression of Two Housekeeping Genes That Allow for Metabolic Selection and Extended Fed-Batch Culturing
Source: Cells. 2025 May 11;14(10):692. doi: 10.3390/cells14100692 (PMC12110749; doi:10.3390/cells14100692)
Supplement: Supplementary file 1 [file cells-14-00692-s001.zip › take_zero.php]

<?php
$file = fopen($argv["1"], "r");
$st = 0;
$fin = 0;
$cnt = 0;
$chrom = '';
while ($line = fgets($file)) {
	$ll = explode("\t", trim($line));
	if ($chrom != $ll["0"]) {
//		echo ("!!{$ll["0"]}\n");
		$chrom = $ll["0"];
		if ($st != 0) {
			if (($fin - $st) > 20) echo ("{$ll["0"]}\t{$st}\t{$fin}\n");
			$st = 0;
			$fin = 0;
			$cnt = 0;
		}
	}
	if ((int)$ll["2"] == 0) {
		if ($st == 0) $st = $ll["1"];
		$fin = $ll["1"];
		$cnt++;
	} else {
		if ($st != 0) {
			if (($fin - $st) > 20) echo ("{$ll["0"]}\t{$st}\t{$fin}\n");
			$st = 0;
			$fin = 0;
			$cnt = 0;
		}
	}
	if (feof($file)) break;
}
fclose($file);
?>
